# Supplementary material for: Patterns of HIV-1 Viral Load Suppression and Drug Resistance During the Dolutegravir Transition: A Population-based Longitudinal Study
Source: Clin Infect Dis. 2026 Mar 13;82(6):e1242–51. doi: 10.1093/cid/ciag161 (PMC13341247; doi:10.1093/cid/ciag161)
Supplement: ciag161_Supplementary_Data [file ciag161_supplementary_data.zip]

Archive with 3 entries (3 files):
- DTG_impact_assessment_sfigures_CID_resubmission.pdf
- DTG_impact_assessment_smethods_CID_resubmission.pdf
- DTG_impact_assessment_stables_CID_resubmission.pdf
